# Supplementary material for: A Novel Hybrid Logic-ODE Modeling Approach to Overcome Knowledge Gaps
Source: Front Mol Biosci. 2021 Dec 20;8:760077. doi: 10.3389/fmolb.2021.760077 (PMC8721169; doi:10.3389/fmolb.2021.760077)
Supplement: Supplementary file 2 [file DataSheet2.ZIP]

Archive with 415 entries (413 files):
- SelvaggioEtAl_supplementaryMaterial_S2/
- SelvaggioEtAl_supplementaryMaterial_S2/DeltaNotch.m
- SelvaggioEtAl_supplementaryMaterial_S2/event_fcn.m
- SelvaggioEtAl_supplementaryMaterial_S2/hexagon_grid.m
- SelvaggioEtAl_supplementaryMaterial_S2/IC/
- SelvaggioEtAl_supplementaryMaterial_S2/IC/c100file.mat
- SelvaggioEtAl_supplementaryMaterial_S2/IC/c101file.mat
- SelvaggioEtAl_supplementaryMaterial_S2/IC/c102file.mat
- SelvaggioEtAl_supplementaryMaterial_S2/IC/c103file.mat
- SelvaggioEtAl_supplementaryMaterial_S2/IC/c104file.mat
- SelvaggioEtAl_supplementaryMaterial_S2/IC/c105file.mat
- SelvaggioEtAl_supplementaryMaterial_S2/IC/c106file.mat
- SelvaggioEtAl_supplementaryMaterial_S2/IC/c107file.mat
- SelvaggioEtAl_supplementaryMaterial_S2/IC/c108file.mat
- SelvaggioEtAl_supplementaryMaterial_S2/IC/c109file.mat
- SelvaggioEtAl_supplementaryMaterial_S2/IC/c10file.mat
- SelvaggioEtAl_supplementaryMaterial_S2/IC/c110file.mat
- SelvaggioEtAl_supplementaryMaterial_S2/IC/c111file.mat
- SelvaggioEtAl_supplementaryMaterial_S2/IC/c112file.mat
- SelvaggioEtAl_supplementaryMaterial_S2/IC/c113file.mat
- SelvaggioEtAl_supplementaryMaterial_S2/IC/c114file.mat
- SelvaggioEtAl_supplementaryMaterial_S2/IC/c115file.mat
- SelvaggioEtAl_supplementaryMaterial_S2/IC/c116file.mat
- SelvaggioEtAl_supplementaryMaterial_S2/IC/c117file.mat
- SelvaggioEtAl_supplementaryMaterial_S2/IC/c118file.mat
- SelvaggioEtAl_supplementaryMaterial_S2/IC/c119file.mat
- SelvaggioEtAl_supplementaryMaterial_S2/IC/c11file.mat
- SelvaggioEtAl_supplementaryMaterial_S2/IC/c120file.mat
- SelvaggioEtAl_supplementaryMaterial_S2/IC/c121file.mat
- SelvaggioEtAl_supplementaryMaterial_S2/IC/c122file.mat
- SelvaggioEtAl_supplementaryMaterial_S2/IC/c123file.mat
- SelvaggioEtAl_supplementaryMaterial_S2/IC/c124file.mat
- SelvaggioEtAl_supplementaryMaterial_S2/IC/c125file.mat
- SelvaggioEtAl_supplementaryMaterial_S2/IC/c126file.mat
- SelvaggioEtAl_supplementaryMaterial_S2/IC/c127file.mat
- SelvaggioEtAl_supplementaryMaterial_S2/IC/c128file.mat
- SelvaggioEtAl_supplementaryMaterial_S2/IC/c129file.mat
- SelvaggioEtAl_supplementaryMaterial_S2/IC/c12file.mat
- SelvaggioEtAl_supplementaryMaterial_S2/IC/c130file.mat
- SelvaggioEtAl_supplementaryMaterial_S2/IC/c131file.mat
- SelvaggioEtAl_supplementaryMaterial_S2/IC/c132file.mat
- SelvaggioEtAl_supplementaryMaterial_S2/IC/c133file.mat
- SelvaggioEtAl_supplementaryMaterial_S2/IC/c134file.mat
- SelvaggioEtAl_supplementaryMaterial_S2/IC/c135file.mat
- SelvaggioEtAl_supplementaryMaterial_S2/IC/c136file.mat
- SelvaggioEtAl_supplementaryMaterial_S2/IC/c137file.mat
- SelvaggioEtAl_supplementaryMaterial_S2/IC/c138file.mat
- SelvaggioEtAl_supplementaryMaterial_S2/IC/c139file.mat
- SelvaggioEtAl_supplementaryMaterial_S2/IC/c13file.mat
- SelvaggioEtAl_supplementaryMaterial_S2/IC/c140file.mat
- SelvaggioEtAl_supplementaryMaterial_S2/IC/c141file.mat
- SelvaggioEtAl_supplementaryMaterial_S2/IC/c142file.mat
- SelvaggioEtAl_supplementaryMaterial_S2/IC/c143file.mat
- SelvaggioEtAl_supplementaryMaterial_S2/IC/c144file.mat
- SelvaggioEtAl_supplementaryMaterial_S2/IC/c145file.mat
- SelvaggioEtAl_supplementaryMaterial_S2/IC/c146file.mat
- SelvaggioEtAl_supplementaryMaterial_S2/IC/c147file.mat
- SelvaggioEtAl_supplementaryMaterial_S2/IC/c148file.mat
- SelvaggioEtAl_supplementaryMaterial_S2/IC/c149file.mat
- SelvaggioEtAl_supplementaryMaterial_S2/IC/c14file.mat
- SelvaggioEtAl_supplementaryMaterial_S2/IC/c150file.mat
- SelvaggioEtAl_supplementaryMaterial_S2/IC/c151file.mat
- SelvaggioEtAl_supplementaryMaterial_S2/IC/c152file.mat
- SelvaggioEtAl_supplementaryMaterial_S2/IC/c153file.mat
- SelvaggioEtAl_supplementaryMaterial_S2/IC/c154file.mat
- SelvaggioEtAl_supplementaryMaterial_S2/IC/c155file.mat
- SelvaggioEtAl_supplementaryMaterial_S2/IC/c156file.mat
- SelvaggioEtAl_supplementaryMaterial_S2/IC/c157file.mat
- SelvaggioEtAl_supplementaryMaterial_S2/IC/c158file.mat
- SelvaggioEtAl_supplementaryMaterial_S2/IC/c159file.mat
- SelvaggioEtAl_supplementaryMaterial_S2/IC/c15file.mat
- SelvaggioEtAl_supplementaryMaterial_S2/IC/c160file.mat
- SelvaggioEtAl_supplementaryMaterial_S2/IC/c161file.mat
- SelvaggioEtAl_supplementaryMaterial_S2/IC/c162file.mat
- SelvaggioEtAl_supplementaryMaterial_S2/IC/c163file.mat
- SelvaggioEtAl_supplementaryMaterial_S2/IC/c164file.mat
- SelvaggioEtAl_supplementaryMaterial_S2/IC/c165file.mat
- SelvaggioEtAl_supplementaryMaterial_S2/IC/c166file.mat
- SelvaggioEtAl_supplementaryMaterial_S2/IC/c167file.mat
- SelvaggioEtAl_supplementaryMaterial_S2/IC/c168file.mat
- SelvaggioEtAl_supplementaryMaterial_S2/IC/c169file.mat
- SelvaggioEtAl_supplementaryMaterial_S2/IC/c16file.mat
- SelvaggioEtAl_supplementaryMaterial_S2/IC/c170file.mat
- SelvaggioEtAl_supplementaryMaterial_S2/IC/c171file.mat
- SelvaggioEtAl_supplementaryMaterial_S2/IC/c172file.mat
- SelvaggioEtAl_supplementaryMaterial_S2/IC/c173file.mat
- SelvaggioEtAl_supplementaryMaterial_S2/IC/c174file.mat
- SelvaggioEtAl_supplementaryMaterial_S2/IC/c175file.mat
- SelvaggioEtAl_supplementaryMaterial_S2/IC/c176file.mat
- SelvaggioEtAl_supplementaryMaterial_S2/IC/c177file.mat
- SelvaggioEtAl_supplementaryMaterial_S2/IC/c178file.mat
- SelvaggioEtAl_supplementaryMaterial_S2/IC/c179file.mat
- SelvaggioEtAl_supplementaryMaterial_S2/IC/c17file.mat
- SelvaggioEtAl_supplementaryMaterial_S2/IC/c180file.mat
- SelvaggioEtAl_supplementaryMaterial_S2/IC/c181file.mat
- SelvaggioEtAl_supplementaryMaterial_S2/IC/c182file.mat
- SelvaggioEtAl_supplementaryMaterial_S2/IC/c183file.mat
- SelvaggioEtAl_supplementaryMaterial_S2/IC/c184file.mat
- SelvaggioEtAl_supplementaryMaterial_S2/IC/c185file.mat
- SelvaggioEtAl_supplementaryMaterial_S2/IC/c186file.mat
- SelvaggioEtAl_supplementaryMaterial_S2/IC/c187file.mat
- SelvaggioEtAl_supplementaryMaterial_S2/IC/c188file.mat
- SelvaggioEtAl_supplementaryMaterial_S2/IC/c189file.mat
- SelvaggioEtAl_supplementaryMaterial_S2/IC/c18file.mat
- SelvaggioEtAl_supplementaryMaterial_S2/IC/c190file.mat
- SelvaggioEtAl_supplementaryMaterial_S2/IC/c191file.mat
- SelvaggioEtAl_supplementaryMaterial_S2/IC/c192file.mat
- SelvaggioEtAl_supplementaryMaterial_S2/IC/c193file.mat
- SelvaggioEtAl_supplementaryMaterial_S2/IC/c194file.mat
- SelvaggioEtAl_supplementaryMaterial_S2/IC/c195file.mat
- SelvaggioEtAl_supplementaryMaterial_S2/IC/c196file.mat
- SelvaggioEtAl_supplementaryMaterial_S2/IC/c197file.mat
- SelvaggioEtAl_supplementaryMaterial_S2/IC/c198file.mat
- SelvaggioEtAl_supplementaryMaterial_S2/IC/c199file.mat
- SelvaggioEtAl_supplementaryMaterial_S2/IC/c19file.mat
- SelvaggioEtAl_supplementaryMaterial_S2/IC/c1file.mat
- SelvaggioEtAl_supplementaryMaterial_S2/IC/c200file.mat
- SelvaggioEtAl_supplementaryMaterial_S2/IC/c201file.mat
- SelvaggioEtAl_supplementaryMaterial_S2/IC/c202file.mat
- SelvaggioEtAl_supplementaryMaterial_S2/IC/c203file.mat
- SelvaggioEtAl_supplementaryMaterial_S2/IC/c204file.mat
- SelvaggioEtAl_supplementaryMaterial_S2/IC/c205file.mat
- SelvaggioEtAl_supplementaryMaterial_S2/IC/c206file.mat
- SelvaggioEtAl_supplementaryMaterial_S2/IC/c207file.mat
- SelvaggioEtAl_supplementaryMaterial_S2/IC/c208file.mat
- SelvaggioEtAl_supplementaryMaterial_S2/IC/c209file.mat
- SelvaggioEtAl_supplementaryMaterial_S2/IC/c20file.mat
- SelvaggioEtAl_supplementaryMaterial_S2/IC/c210file.mat
- SelvaggioEtAl_supplementaryMaterial_S2/IC/c211file.mat
- SelvaggioEtAl_supplementaryMaterial_S2/IC/c212file.mat
- SelvaggioEtAl_supplementaryMaterial_S2/IC/c213file.mat
- SelvaggioEtAl_supplementaryMaterial_S2/IC/c214file.mat
- SelvaggioEtAl_supplementaryMaterial_S2/IC/c215file.mat
- SelvaggioEtAl_supplementaryMaterial_S2/IC/c216file.mat
- SelvaggioEtAl_supplementaryMaterial_S2/IC/c217file.mat
- SelvaggioEtAl_supplementaryMaterial_S2/IC/c218file.mat
- SelvaggioEtAl_supplementaryMaterial_S2/IC/c219file.mat
- SelvaggioEtAl_supplementaryMaterial_S2/IC/c21file.mat
- SelvaggioEtAl_supplementaryMaterial_S2/IC/c220file.mat
- SelvaggioEtAl_supplementaryMaterial_S2/IC/c221file.mat
- SelvaggioEtAl_supplementaryMaterial_S2/IC/c222file.mat
- SelvaggioEtAl_supplementaryMaterial_S2/IC/c223file.mat
- SelvaggioEtAl_supplementaryMaterial_S2/IC/c224file.mat
- SelvaggioEtAl_supplementaryMaterial_S2/IC/c225file.mat
- SelvaggioEtAl_supplementaryMaterial_S2/IC/c226file.mat
- SelvaggioEtAl_supplementaryMaterial_S2/IC/c227file.mat
- SelvaggioEtAl_supplementaryMaterial_S2/IC/c228file.mat
- SelvaggioEtAl_supplementaryMaterial_S2/IC/c229file.mat
- SelvaggioEtAl_supplementaryMaterial_S2/IC/c22file.mat
- SelvaggioEtAl_supplementaryMaterial_S2/IC/c230file.mat
- SelvaggioEtAl_supplementaryMaterial_S2/IC/c231file.mat
- SelvaggioEtAl_supplementaryMaterial_S2/IC/c232file.mat
- SelvaggioEtAl_supplementaryMaterial_S2/IC/c233file.mat
- SelvaggioEtAl_supplementaryMaterial_S2/IC/c234file.mat
- SelvaggioEtAl_supplementaryMaterial_S2/IC/c235file.mat
- SelvaggioEtAl_supplementaryMaterial_S2/IC/c236file.mat
- SelvaggioEtAl_supplementaryMaterial_S2/IC/c237file.mat
- SelvaggioEtAl_supplementaryMaterial_S2/IC/c238file.mat
- SelvaggioEtAl_supplementaryMaterial_S2/IC/c239file.mat
- SelvaggioEtAl_supplementaryMaterial_S2/IC/c23file.mat
- SelvaggioEtAl_supplementaryMaterial_S2/IC/c240file.mat
- SelvaggioEtAl_supplementaryMaterial_S2/IC/c241file.mat
- SelvaggioEtAl_supplementaryMaterial_S2/IC/c242file.mat
- SelvaggioEtAl_supplementaryMaterial_S2/IC/c243file.mat
- SelvaggioEtAl_supplementaryMaterial_S2/IC/c244file.mat
- SelvaggioEtAl_supplementaryMaterial_S2/IC/c245file.mat
- SelvaggioEtAl_supplementaryMaterial_S2/IC/c246file.mat
- SelvaggioEtAl_supplementaryMaterial_S2/IC/c247file.mat
- SelvaggioEtAl_supplementaryMaterial_S2/IC/c248file.mat
- SelvaggioEtAl_supplementaryMaterial_S2/IC/c249file.mat
- SelvaggioEtAl_supplementaryMaterial_S2/IC/c24file.mat
- SelvaggioEtAl_supplementaryMaterial_S2/IC/c250file.mat
- SelvaggioEtAl_supplementaryMaterial_S2/IC/c251file.mat
- SelvaggioEtAl_supplementaryMaterial_S2/IC/c252file.mat
- SelvaggioEtAl_supplementaryMaterial_S2/IC/c253file.mat
- SelvaggioEtAl_supplementaryMaterial_S2/IC/c254file.mat
- SelvaggioEtAl_supplementaryMaterial_S2/IC/c255file.mat
- SelvaggioEtAl_supplementaryMaterial_S2/IC/c256file.mat
- SelvaggioEtAl_supplementaryMaterial_S2/IC/c257file.mat
- SelvaggioEtAl_supplementaryMaterial_S2/IC/c258file.mat
- SelvaggioEtAl_supplementaryMaterial_S2/IC/c259file.mat
- SelvaggioEtAl_supplementaryMaterial_S2/IC/c25file.mat
- SelvaggioEtAl_supplementaryMaterial_S2/IC/c260file.mat
- SelvaggioEtAl_supplementaryMaterial_S2/IC/c261file.mat
- SelvaggioEtAl_supplementaryMaterial_S2/IC/c262file.mat
- SelvaggioEtAl_supplementaryMaterial_S2/IC/c263file.mat
- SelvaggioEtAl_supplementaryMaterial_S2/IC/c264file.mat
- SelvaggioEtAl_supplementaryMaterial_S2/IC/c265file.mat
- SelvaggioEtAl_supplementaryMaterial_S2/IC/c266file.mat
- SelvaggioEtAl_supplementaryMaterial_S2/IC/c267file.mat
- SelvaggioEtAl_supplementaryMaterial_S2/IC/c268file.mat
- SelvaggioEtAl_supplementaryMaterial_S2/IC/c269file.mat
- SelvaggioEtAl_supplementaryMaterial_S2/IC/c26file.mat
- SelvaggioEtAl_supplementaryMaterial_S2/IC/c270file.mat
- SelvaggioEtAl_supplementaryMaterial_S2/IC/c271file.mat
- SelvaggioEtAl_supplementaryMaterial_S2/IC/c272file.mat
- SelvaggioEtAl_supplementaryMaterial_S2/IC/c273file.mat
- SelvaggioEtAl_supplementaryMaterial_S2/IC/c274file.mat
- SelvaggioEtAl_supplementaryMaterial_S2/IC/c275file.mat
- SelvaggioEtAl_supplementaryMaterial_S2/IC/c276file.mat
- SelvaggioEtAl_supplementaryMaterial_S2/IC/c277file.mat
- SelvaggioEtAl_supplementaryMaterial_S2/IC/c278file.mat
- SelvaggioEtAl_supplementaryMaterial_S2/IC/c279file.mat
- SelvaggioEtAl_supplementaryMaterial_S2/IC/c27file.mat
- SelvaggioEtAl_supplementaryMaterial_S2/IC/c280file.mat
- SelvaggioEtAl_supplementaryMaterial_S2/IC/c281file.mat
- SelvaggioEtAl_supplementaryMaterial_S2/IC/c282file.mat
- SelvaggioEtAl_supplementaryMaterial_S2/IC/c283file.mat
- SelvaggioEtAl_supplementaryMaterial_S2/IC/c284file.mat
- SelvaggioEtAl_supplementaryMaterial_S2/IC/c285file.mat
- SelvaggioEtAl_supplementaryMaterial_S2/IC/c286file.mat
- SelvaggioEtAl_supplementaryMaterial_S2/IC/c287file.mat
- SelvaggioEtAl_supplementaryMaterial_S2/IC/c288file.mat
- SelvaggioEtAl_supplementaryMaterial_S2/IC/c289file.mat
- SelvaggioEtAl_supplementaryMaterial_S2/IC/c28file.mat
- SelvaggioEtAl_supplementaryMaterial_S2/IC/c290file.mat
- SelvaggioEtAl_supplementaryMaterial_S2/IC/c291file.mat
- SelvaggioEtAl_supplementaryMaterial_S2/IC/c292file.mat
- SelvaggioEtAl_supplementaryMaterial_S2/IC/c293file.mat
- SelvaggioEtAl_supplementaryMaterial_S2/IC/c294file.mat
- SelvaggioEtAl_supplementaryMaterial_S2/IC/c295file.mat
- SelvaggioEtAl_supplementaryMaterial_S2/IC/c296file.mat
- SelvaggioEtAl_supplementaryMaterial_S2/IC/c297file.mat
- SelvaggioEtAl_supplementaryMaterial_S2/IC/c298file.mat
- SelvaggioEtAl_supplementaryMaterial_S2/IC/c299file.mat
- SelvaggioEtAl_supplementaryMaterial_S2/IC/c29file.mat
- SelvaggioEtAl_supplementaryMaterial_S2/IC/c2file.mat
- SelvaggioEtAl_supplementaryMaterial_S2/IC/c300file.mat
- SelvaggioEtAl_supplementaryMaterial_S2/IC/c301file.mat
- SelvaggioEtAl_supplementaryMaterial_S2/IC/c302file.mat
- SelvaggioEtAl_supplementaryMaterial_S2/IC/c303file.mat
- SelvaggioEtAl_supplementaryMaterial_S2/IC/c304file.mat
- SelvaggioEtAl_supplementaryMaterial_S2/IC/c305file.mat
- SelvaggioEtAl_supplementaryMaterial_S2/IC/c306file.mat
- SelvaggioEtAl_supplementaryMaterial_S2/IC/c307file.mat
- SelvaggioEtAl_supplementaryMaterial_S2/IC/c308file.mat
- SelvaggioEtAl_supplementaryMaterial_S2/IC/c309file.mat
- SelvaggioEtAl_supplementaryMaterial_S2/IC/c30file.mat
- SelvaggioEtAl_supplementaryMaterial_S2/IC/c310file.mat
- SelvaggioEtAl_supplementaryMaterial_S2/IC/c311file.mat
- SelvaggioEtAl_supplementaryMaterial_S2/IC/c312file.mat
- SelvaggioEtAl_supplementaryMaterial_S2/IC/c313file.mat
- SelvaggioEtAl_supplementaryMaterial_S2/IC/c314file.mat
- SelvaggioEtAl_supplementaryMaterial_S2/IC/c315file.mat
- SelvaggioEtAl_supplementaryMaterial_S2/IC/c316file.mat
- SelvaggioEtAl_supplementaryMaterial_S2/IC/c317file.mat
- SelvaggioEtAl_supplementaryMaterial_S2/IC/c318file.mat
- SelvaggioEtAl_supplementaryMaterial_S2/IC/c319file.mat
- SelvaggioEtAl_supplementaryMaterial_S2/IC/c31file.mat
- SelvaggioEtAl_supplementaryMaterial_S2/IC/c320file.mat
- SelvaggioEtAl_supplementaryMaterial_S2/IC/c321file.mat
- SelvaggioEtAl_supplementaryMaterial_S2/IC/c322file.mat
- SelvaggioEtAl_supplementaryMaterial_S2/IC/c323file.mat
- SelvaggioEtAl_supplementaryMaterial_S2/IC/c324file.mat
- SelvaggioEtAl_supplementaryMaterial_S2/IC/c325file.mat
- SelvaggioEtAl_supplementaryMaterial_S2/IC/c326file.mat
- SelvaggioEtAl_supplementaryMaterial_S2/IC/c327file.mat
- SelvaggioEtAl_supplementaryMaterial_S2/IC/c328file.mat
- SelvaggioEtAl_supplementaryMaterial_S2/IC/c329file.mat
- SelvaggioEtAl_supplementaryMaterial_S2/IC/c32file.mat
- SelvaggioEtAl_supplementaryMaterial_S2/IC/c330file.mat
- SelvaggioEtAl_supplementaryMaterial_S2/IC/c331file.mat
- SelvaggioEtAl_supplementaryMaterial_S2/IC/c332file.mat
- SelvaggioEtAl_supplementaryMaterial_S2/IC/c333file.mat
- SelvaggioEtAl_supplementaryMaterial_S2/IC/c334file.mat
- SelvaggioEtAl_supplementaryMaterial_S2/IC/c335file.mat
- SelvaggioEtAl_supplementaryMaterial_S2/IC/c336file.mat
- SelvaggioEtAl_supplementaryMaterial_S2/IC/c337file.mat
- SelvaggioEtAl_supplementaryMaterial_S2/IC/c338file.mat
- SelvaggioEtAl_supplementaryMaterial_S2/IC/c339file.mat
- SelvaggioEtAl_supplementaryMaterial_S2/IC/c33file.mat
- SelvaggioEtAl_supplementaryMaterial_S2/IC/c340file.mat
- SelvaggioEtAl_supplementaryMaterial_S2/IC/c341file.mat
- SelvaggioEtAl_supplementaryMaterial_S2/IC/c342file.mat
- SelvaggioEtAl_supplementaryMaterial_S2/IC/c343file.mat
- SelvaggioEtAl_supplementaryMaterial_S2/IC/c344file.mat
- SelvaggioEtAl_supplementaryMaterial_S2/IC/c345file.mat
- SelvaggioEtAl_supplementaryMaterial_S2/IC/c346file.mat
- SelvaggioEtAl_supplementaryMaterial_S2/IC/c347file.mat
- SelvaggioEtAl_supplementaryMaterial_S2/IC/c348file.mat
- SelvaggioEtAl_supplementaryMaterial_S2/IC/c349file.mat
- SelvaggioEtAl_supplementaryMaterial_S2/IC/c34file.mat
- SelvaggioEtAl_supplementaryMaterial_S2/IC/c350file.mat
- SelvaggioEtAl_supplementaryMaterial_S2/IC/c351file.mat
- SelvaggioEtAl_supplementaryMaterial_S2/IC/c352file.mat
- SelvaggioEtAl_supplementaryMaterial_S2/IC/c353file.mat
- SelvaggioEtAl_supplementaryMaterial_S2/IC/c354file.mat
- SelvaggioEtAl_supplementaryMaterial_S2/IC/c355file.mat
- SelvaggioEtAl_supplementaryMaterial_S2/IC/c356file.mat
- SelvaggioEtAl_supplementaryMaterial_S2/IC/c357file.mat
- SelvaggioEtAl_supplementaryMaterial_S2/IC/c358file.mat
- SelvaggioEtAl_supplementaryMaterial_S2/IC/c359file.mat
- SelvaggioEtAl_supplementaryMaterial_S2/IC/c35file.mat
- SelvaggioEtAl_supplementaryMaterial_S2/IC/c360file.mat
- SelvaggioEtAl_supplementaryMaterial_S2/IC/c361file.mat
- SelvaggioEtAl_supplementaryMaterial_S2/IC/c362file.mat
- SelvaggioEtAl_supplementaryMaterial_S2/IC/c363file.mat
- SelvaggioEtAl_supplementaryMaterial_S2/IC/c364file.mat
- SelvaggioEtAl_supplementaryMaterial_S2/IC/c365file.mat
- SelvaggioEtAl_supplementaryMaterial_S2/IC/c366file.mat
[truncated: 115 more entries]
