# Supplementary material for: A Novel Hybrid Logic-ODE Modeling Approach to Overcome Knowledge Gaps
Source: Front Mol Biosci. 2021 Dec 20;8:760077. doi: 10.3389/fmolb.2021.760077 (PMC8721169; doi:10.3389/fmolb.2021.760077)
Supplement: Supplementary file 2 [file DataSheet2.ZIP › SelvaggioEtAl_supplementaryMaterial_S2/DeltaNotch.m]

function [dx]=DeltaNotch(t,x,par)
%%system of the ordinary differential equations

NC=x(1);
NN=x(2);
Hm=x(3);
HpC=x(4);
HpN=x(5);
D=x(6);

N0=par(1);
ktH=par(2);
ktD=par(3);
kcl=par(4);
ktrP=par(5);
Vc=par(6);
Vn=par(7);
PhiM=par(8);
K=par(9);
kH=par(10);
kD=par(11);
kHp=par(12);
muNC=par(13);
muNN=par(14);
muH=par(15);
muD=par(16);
muHp=par(17);
J=par(18);

De=par(19);


dNC=kcl*(N0-NC-NN*(Vn/Vc))*J*De+ktrP/Vc*(NN-NC)-PhiM/Vc*NC/(K)-muNC*NC;
%Equation of the cytoplasmatic Notch concentration
dNN=ktrP/Vn*(NC-NN)+PhiM/Vn*NC/(K)-muNN*NN;
%Equation of the nuclear Notch concentration
dHm=ktH*NN^2/(NN^2+kH^2)-muH*Hm;
%Equation of (nuclear) Hes mRNA concentration
dHpC=kHp*Hm*Vn/Vc+ktrP/Vc*(HpN-HpC)-muHp*HpC;
%Equation of the cytoplasmatic Hes protein concentration
dHpN=ktrP/Vn*(HpC-HpN)-muHp*HpN;
%Equation of the nuclear Hes protein concentration
dD=ktD*kD^2/(kD^2+(HpN)^2)-muD*D;
%Equation of Delta concentration

dx=[ dNC; dNN; dHm; dHpC; dHpN; dD ];
end
