# Supplementary material for: A Novel Hybrid Logic-ODE Modeling Approach to Overcome Knowledge Gaps
Source: Front Mol Biosci. 2021 Dec 20;8:760077. doi: 10.3389/fmolb.2021.760077 (PMC8721169; doi:10.3389/fmolb.2021.760077)
Supplement: Supplementary file 2 [file DataSheet2.ZIP › SelvaggioEtAl_supplementaryMaterial_S2/event_fcn.m]

function [value,isterminal,direction] = event_fcn(t,y,SG,Din)
%%Event location function:
%%Event when Delta concentration cross the threshold

value=abs(Din-SG)*(y(6)-SG)+(Din-SG)*abs(y(6)-SG)+(y(6)==SG)+(Din==SG);
%value --> event: value=0
%SG --> threshold
%Din --> value of Delta at initial instant of the ODE system simulation
%(Din - SG)>0 when simulation starts with Delta over the threshold,
%(Din - SG)<0 when simulation starts with Delta under SG
isterminal=1; %stops simulation when an event occurs
direction=0; %0 in both directions

end
