# Supplementary material for: A Novel Hybrid Logic-ODE Modeling Approach to Overcome Knowledge Gaps
Source: Front Mol Biosci. 2021 Dec 20;8:760077. doi: 10.3389/fmolb.2021.760077 (PMC8721169; doi:10.3389/fmolb.2021.760077)
Supplement: Supplementary file 2 [file DataSheet2.ZIP › SelvaggioEtAl_supplementaryMaterial_S2/hexagon_grid.m]

function P=hexagon_grid(I,J,D,mymap)

%%Draw and color an hexagonal grid of I rows and J columns

X=[0; sqrt(3)/2; sqrt(3); sqrt(3); sqrt(3)/2; 0];
Y=[0.5; 0; 0.5; 1.5; 2; 1.5];  %coordinates x and y of vertexes of a regular hexagon of edge 1

N=I*J;           %I number of rows, J number of columns
x=zeros(6,N);    %coordinates of the N hexagons
y=zeros(6,N);
x(:,1)=X;        %coordinates of cell 1 (at top left)
y(:,1)=Y+1.5*(I-1);

%cell numeration as in function "vicini", from top left to bottom right:
%                                       1  ...J
%                                       J+1...2J
%                                
%                                       LD ...N         LD=(I-1)*J+1
%staggered grid: [][][]
%                 [][][]
%                [][][]

k=2;
%definition of all cells vertexes:
for i=1:I
    for j=2:J
        x(:,k)=x(:,k-1)+sqrt(3);  %row i, cells from column 2 to J
        y(:,k)=y(:,k-1);
        k=k+1;
    end
    if k==N+1
        break
    end
    if mod(i,2)==1
        x(:,k)=x(:,k-1)-(2*J-3)*sqrt(3)/2;  %first cell of even row (i+1)
        y(:,k)=y(:,k-1)-1.5;                
    else
        x(:,k)=x(:,k-1)-(2*J-1)*sqrt(3)/2;  %first cell of odd row (i+1)
        y(:,k)=y(:,k-1)-1.5;                
    end
    k=k+1;
end

P=patch(x,y,D,'LineWidth',3);   %colors hexagons depending on elements of matrix D
