# Supplementary material for: A Novel Hybrid Logic-ODE Modeling Approach to Overcome Knowledge Gaps
Source: Front Mol Biosci. 2021 Dec 20;8:760077. doi: 10.3389/fmolb.2021.760077 (PMC8721169; doi:10.3389/fmolb.2021.760077)
Supplement: Supplementary file 2 [file DataSheet2.ZIP › SelvaggioEtAl_supplementaryMaterial_S2/integrate_cell.m]

function [cell,TE] = integrate_cell(cell, De, par, TE, Int1, Int2, SG)
%%solve ODE system with ode15s

x0=[cell.NC(end); cell.NN(end); ...
    cell.HmRNA(end); cell.HpC(end);...
    cell.HpN(end); cell.Delta(end)];
%x0(:,i) vector of initial conditions for every cell c_i
EventH=@(t,y)event_fcn(t,y,SG,x0(6));    %Event location function
options=odeset('Events',EventH,'RelTol',1e-8,'AbsTol',1e-8,'NonNegative',1:6);   %options for the ODE solver
DN=@(t,x) DeltaNotch(t,x,[par De]);             %ODE system
[t,x,te,~,~]= ode15s(DN,[Int1,Int2],x0,options); 
%            ODE solver:
%            t vector of time nodes
%            x numerical solution of the ODE sytem
%            te time of event
%            xe solution values at event time te
cell.Time=[cell.Time; t(2:end)]; %attach new solotiun values to the c structure
cell.NC=[cell.NC; x(2:end,1)];
cell.NN=[cell.NN; x(2:end,2)];
cell.HmRNA=[cell.HmRNA; x(2:end,3)];
cell.HpC=[cell.HpC; x(2:end,4)];
cell.HpN=[cell.HpN; x(2:end,5)];
cell.Delta=[cell.Delta; x(2:end,6)];
cell.LT=length(t)-1;
if ~isempty(te)    %te time of event
    TE = te-Int1; %time elapsed from the last event/step
end
end
