# Supplementary material for: A Novel Hybrid Logic-ODE Modeling Approach to Overcome Knowledge Gaps
Source: Front Mol Biosci. 2021 Dec 20;8:760077. doi: 10.3389/fmolb.2021.760077 (PMC8721169; doi:10.3389/fmolb.2021.760077)
Supplement: Supplementary file 2 [file DataSheet2.ZIP › SelvaggioEtAl_supplementaryMaterial_S2/Main_Events.m]

clc
close all
clear all

format long

tic
T_SS = 2300;            %time after which the system is considered at equilibrium if no events occur (characterisitc of the ODE system)
T = 10;                 %time step length
idx_SS = ceil(T_SS/T);  %number of timesteps after which the system is considered at equilibrium if no events occur
count_SS = 0;           %counter of the time steps from the last event

%% Rule Choice
%circles of neighbours considered in the rule

Reg='1';      %1ST order neighbours alone
% Reg='2';    %2ND order neighbours alone
% Reg='3';    %3RD order neighbours alone
% Reg='1&2'; %1ST and 2ND order neighbours alone
% Reg='1&3';  %1ST and 3RD order neighbours alone
% Reg='2&3';  %2ND and 3RD order neighbours alone
% Reg='1&2&3';%1ST, 2ND and 3RD order neighbours alone
% Reg='12';   %1ST and 2ND order neighbours together
% Reg='13';   %1ST and 3RD order neighbours together
% Reg='23';   %3RD and 2ND order neighbours together
% Reg='123';  %1ST, 2ND and 3RD order neighbours together
% Reg='12&123';  %tot of 1ST and 2ND order neighbours and tot of 1,2,3�
% Reg='1&12&13'; %1ST alone, 1ST and 2ND together and 1ST and 3RD together
% Reg='1&123';  %1ST alone, 1ST and 2ND together and 1ST and 3RD together
% Reg='1&12';    %1ST alone, tot of 1ST and 2ND together
% Reg='1&12&123';%1ST alone, tot of 1ST and 2ND together and tot of 1,2,3 together

%number of neighbours considered in the rule

Rule1=1;  %number of 1ST order neighbours
Rule2=0;  %number of 2ND order neighbours
Rule3=0;  %number of 3RD order neighbours
Rule12=0; %number of 1ST and 2ND order neighbours
Rule13=0; %number of 1ST and 3RD order neighbours
Rule23=0; %number of 3RD and 2ND order neighbours
Rule123=0;%number of 1ST, 2ND and 3RD order neighbours

%% Grid
I=20; %number of rows of the cell grid, it has to be >1
J=20; %number of columns of the cell grid, it has to be >1

N=I*J;%number of cells

BC='Cylindric'; %cylindrical boundary conditions

%cells are numbered from 1 to N, from top left to bottom right, from left
%to right and then from top to bottom

V=vicini(I,J,BC); %matrix N*6, row i is the vector of the 6 first order neighbours of cell i
V1=V';
V_2=vicini_2(V);  %matrix N*12, row i is the vector of the 12 second order neighbours of cell i
V2=V_2';
V_3=vicini_3(V,V_2);%matrix N*18, row i is the vector of the 18 third order neighbours of cell i
V3=V_3';

%% parameters

Parameters_ODE          %callback function with values of the parameters

%% Variables Initialization

M=2500;                 %max number of timesteps can be override

D_1=zeros(N,1);         %vector used in function Regola: sum of 1st neighbours binarized Delta for every cell
D_2=zeros(N,1);         %vector used in function Regola: sum of 2nd neighbours binarized Delta for every cell
D_3=zeros(N,1);         %vector used in function Regola: sum of 3rd neighbours binarized Delta for every cell
D0=zeros(N,M);          %matrix of Delta values, for all the N cells and M iterations
D1=zeros(N,M);          %matrix of inputs, computed with the rule, for all the N cells and M iterations
D2=zeros(N,1);          %vector: element i has value 1 if input of cell i has changed previous step, 0 if it is unchanged
D3=zeros(N,M);          %matrix of input variable De, for every cell 1:N, at every step 1:M
D4=zeros(N,M);          %matrix of binarized Delta values for every cell 1:N, at every step 1:M
TE=T*ones(N,1);         %Vector of time elapsed between an event/step and the previous one, for every cell
Int1=0;                 %Initial time integration extreme
TEmin=zeros(M,1);       %Actual legths of the steps (T or first event time)
z=1;                    %Events' counter (0 first event)
T_Event=zeros(M,1);     %Times of Events
DT_Event=zeros(M,1);    %Times elapsed between events
EvCell=zeros(M,1);      %Cells in which events have occured

%% load IC

main_S = struct('Time',[],'NC',[],'NN',[],'HmRNA',[],'HpC',[],'HpN',[],...
    'Delta',[],'Neighbours',[],'Neighbours2',[],'Neighbours3',[],'LT',[]);
%structure for every cell: time, Cytoplasm NICD, Nuclear NICD, Hes-mRNA,
%Cytoplasm Hes protein, Nuclear Hes protein, Delta, adjacent neighbours of
%the cell, neighbours of second orde, neighbours of third order, number of
%steps of the ODE solver

for i = 1:N
    eval(['load(''IC\c' int2str(i) 'file.mat'',''c' int2str(i) ''')']);   %load variables initial values
    eval(['c' int2str(i) '.(''LT'')=1;'])                                     %initialization of LT
    eval(['main_S(i) = c' int2str(i) ';'])                                    %initialization of structure of every cell
    eval(['D0(i,1)=c' int2str(i) '.Delta(1);']);                              %array of initial Delta values
    eval(['clear c' int2str(i) ])                                             %clear c_i from workspace
end
%% Threshold
sg=0.5;
SG=sg*Jag2;                  %Threshold for Delta binarization
D4(:,1)=(D0(:,1)>=sg*Jag2);  %Binarization of initial Delta values: 0 if Delta is below threshold, 1 otherwise

%% Initial Inputs Computation
[D1(:,1)] = rule(N,V,V_2,V_3,D4(:,1),Rule1,Rule2,Rule3,Rule12,Rule13,Rule23,Rule123,Reg,D_1,D_2,D_3);  %vector of inputs, computed from the rule chosen
De = D1(:,1);  %De vector of inputs, it changes at every step
D3(:,1) = De;  %D3 matrix of inputs De for evey step j


%% Rand
% rng default                        %We fix the random generator
j=1;
while count_SS<idx_SS                %loop over iteration j
    
    Int1=Int1+TEmin(j);              %left time node
    Int2=Int1+T;                     %right time node
    % Display iteration number and equilirbium
    disp([' iter:' int2str(j) '; Equilibrium:'  num2str(count_SS) '/' num2str(idx_SS)])

    parfor i=1:N                     %loop over cells c_i
        [main_S(i),TE(i)] = integrate_cell(main_S(i), De(i), par, TE(i), Int1, Int2, SG)
                                     %call function integrate_cell:
                                     %solve ODE and save structure values for every cell
    end
    
    [TEmin(j+1),fTEmin]=min(TE);     %find the cell in which the first event has occured and minimum of TE, when the first event occurs
    
    TE=T*ones(N,1);                      %reallocate vector TE
    z=z+1;                               %increase count number of events
    T_Event(z)=Int1+TEmin(j+1);          %Time of event z
    DT_Event(z)=T_Event(z)-T_Event(z-1); %Time elepsed between event z and z-1
    EvCell(z)=fTEmin;                    %Cell in which event z has occured
    
    LT_i = main_S(fTEmin).LT;
    %number of steps of the ODE solver for the cell c_i
    tq=main_S(fTEmin).Time(end-LT_i:end);
    %tq vector of time nodes (of the last step) in the event cell
    tqend=length(tq);
    %length of vector of time variable
    
    for i = 1:N
        if i~=fTEmin
            LT_i = main_S(i).LT;
            
            %variables vectors in the last step
            t=main_S(i).Time(end-LT_i:end);
            vNC=main_S(i).NC(end-LT_i:end);
            vNN=main_S(i).NN(end-LT_i:end);
            vHmRNA=main_S(i).HmRNA(end-LT_i:end);
            vHpC=main_S(i).HpC(end-LT_i:end);
            vHpN=main_S(i).HpN(end-LT_i:end);
            vD=main_S(i).Delta(end-LT_i:end);
            
            %interpolation: same nodes of vector tq
            vqNC = interp1(t,vNC,tq);                                  
            vqNN = interp1(t,vNN,tq);
            vqHmRNA = interp1(t,vHmRNA,tq);
            vqHpC = interp1(t,vHpC,tq);
            vqHpN = interp1(t,vHpN,tq);
            vqD = interp1(t,vD,tq);
            
            %remove last step computations
            main_S(i).Time(end-LT_i:end)=[];
            main_S(i).NC(end-LT_i:end)=[];
            main_S(i).NN(end-LT_i:end)=[];
            main_S(i).HmRNA(end-LT_i:end)=[];
            main_S(i).HpC(end-LT_i:end)=[];
            main_S(i).HpN(end-LT_i:end)=[];
            main_S(i).Delta(end-LT_i:end)=[];
            
            %attach values computed with interpolation
            main_S(i).Time=[main_S(i).Time; tq(2:end)];
            main_S(i).NC=[main_S(i).NC; vqNC(2:end)];
            main_S(i).NN=[main_S(i).NN; vqNN(2:end)];
            main_S(i).HmRNA=[main_S(i).HmRNA; vqHmRNA(2:end)];
            main_S(i).HpC=[main_S(i).HpC; vqHpC(2:end)];
            main_S(i).HpN=[main_S(i).HpN; vqHpN(2:end)];
            main_S(i).Delta=[main_S(i).Delta; vqD(2:end)];
            
        end
    end
    
    for i=1:N
        %vector of Delta values
        D0(i,j+1)=main_S(i).Delta(end);
    end
    %Binarization of Delta values
    D4(:,j+1)=(D0(:,j+1)>=SG);
    %Computation of new inputs
    [D1(:,j+1)]=rule(N,V,V_2,V_3,D4(:,j+1),Rule1,Rule2,Rule3,Rule12,Rule13,Rule23,Rule123,Reg,D_1,D_2,D_3);
    %compare new inputs with the previous input vector De
    D2=(D1(:,j+1)~=De);
    
    %check if the grid has reached equilibrium
    if sum(D2)==0 && TEmin(j)==T      %no inputs have changed and no events occurs
        count_SS = count_SS+1;
        
    else
        count_SS = 0;
    end
    
    %update inputs of all neighbours of the event cell
    De=D1(:,j+1);
    D3(:,j+1)=De;
    
    j=j+1;
end

TT=zeros(j,1); %All steps
for i=2:j
    TT(i)=TT(i-1)+TEmin(i);
end

%% cleaning variables
D0(:,z+1:end)=[];
D1(:,z+1:end)=[];
D3(:,z+1:end)=[];
D4(:,z+1:end)=[];
TEmin(z+1:end)=[];
T_Event(z+1:end)=[];
DT_Event(z+1:end)=[];
EvCell(z+1:end)=[];
clean_not_event = find(round(DT_Event,3,'significant')==T);
D0(:,clean_not_event(1:end-1))=[];
D1(:,clean_not_event(1:end-1))=[];
D3(:,clean_not_event(1:end-1))=[];
D4(:,clean_not_event(1:end-1))=[];
TEmin(clean_not_event)=[];
T_Event(clean_not_event)=[];
DT_Event(clean_not_event)=[];
EvCell(clean_not_event)=[];
TT(clean_not_event(1:end-1))=[];
TT = [TT; main_S(1).Time(end)];
z = z-length(clean_not_event(1:end-1));
%% Compute time elapsed
ElapsedTime=toc;

%% Color maps
load('mymap_GrBin.mat')
mymap=mymap_GrBin;             %Maps of shades from blue to red
mymap2=[1 1 1; 0.1 0.1 0.1];

%% Plots of cell grids
f=figure();
f.Position=[10 50 1350 620];

sub1=subplot(1,2,1);  %Grid with cells colored with shades representing Delta values
P=hexagon_grid(I,J,D0(:,1),mymap);
sub1.Position=sub1.Position+[0 0 0.1 0]-[0.1 0 0 0];
colormap(sub1,mymap)
axis equal
axis off
hAx1=gca; % save axes handle main axes
hCB1=colorbar('Fontsize',12,'TickLength',0);
caxis([0,Jag2]);
title('T:0','Fontsize',20,'Interpreter','latex')


sub2=subplot(1,2,2);  %Grid of inputs (1 or 0) received by the cells
PP=hexagon_grid(I,J,D3(:,1),mymap2);
colormap(sub2,mymap2)
caxis([0 1])
sub2.Position=sub2.Position+[0 0 0.1 0]-[0.05 0 0 0];
axis equal
axis off
hAx2=gca;
hCB2=colorbar('Ticks',[0.25,0.75],'TickLabels',{'0','1'},'Fontsize',12,'TickLength',0);
title('Input De','Fontsize',20);

s = uicontrol('style','slider','value',1,'max',z,'min',1 ,'sliderstep',[1/(z+1) 1/(z+1)]);    %slider
s.Callback = {@plots,I,J,D0,D3,mymap,mymap2,TT};
