# Supplementary material for: A Novel Hybrid Logic-ODE Modeling Approach to Overcome Knowledge Gaps
Source: Front Mol Biosci. 2021 Dec 20;8:760077. doi: 10.3389/fmolb.2021.760077 (PMC8721169; doi:10.3389/fmolb.2021.760077)
Supplement: Supplementary file 2 [file DataSheet2.ZIP › SelvaggioEtAl_supplementaryMaterial_S2/Parameters_ODE.m]

%% Parameters Values
ktH=5e-4;        %Hes maximal transcriptional rate
ktD=1.4664e-6;   %(Jag2*muD) %Delta maximal transcriptional rate
kcl=76;          %NICD generation constant upon Delta binding
ktrP=4.50e-13;   %Passive diffusion parameter
VC=2.05e-12;     %Cytoplasm volume
VN=3.74e-13;     %Nuclear volume
PhiMax=8.04e-12; %Michaelis-Menten maximal velocity
K=73.24;         %Michaelis-Menten coefficient
kH=0.0001;       %Hill activation coefficient
kD=0.01;         %Hill repression coefficient
kHp=4.5;         %Hes translation rate
muNC=0.00385;    %NICD degradation rate
muNN=0.00385;    %NICD degradation rate
muH=0.029;       %Hes mRNA degradation rate
muD=0.0024;      %Delta degradation rate
muHp=0.032;      %Hes protein degradation rate
N0=7.6e-4;       %Notch concentration at the membrane cytoplasmatic conc
Jag2=6.11e-4;    %Delta/Jag2 concentration
D0=zeros(N,1);   %initialization of Delta values array

%vector of parameters for the ode45 function
par(1)=N0;
par(2)=ktH;
par(3)=ktD;
par(4)=kcl;
par(5)=ktrP;
par(6)=VC;
par(7)=VN;
par(8)=PhiMax;
par(9)=K;
par(10)=kH;
par(11)=kD;
par(12)=kHp;
par(13)=muNC;
par(14)=muNN;
par(15)=muH;
par(16)=muD;
par(17)=muHp;
par(18)=Jag2;
