# Supplementary material for: A Novel Hybrid Logic-ODE Modeling Approach to Overcome Knowledge Gaps
Source: Front Mol Biosci. 2021 Dec 20;8:760077. doi: 10.3389/fmolb.2021.760077 (PMC8721169; doi:10.3389/fmolb.2021.760077)
Supplement: Supplementary file 2 [file DataSheet2.ZIP › SelvaggioEtAl_supplementaryMaterial_S2/plots.m]

function plots(s,event,I,J,D0,D3,mymap,mymap2,TT)

%%Plot of matrix D4 with colormap mymap and matrix D3 with mymap2

val = fix(get(s,'Value'));       %get value of the slider when clicked
sub1=subplot(1,2,1);             %grid of Delta values
P=hexagon_grid(I,J,D0(:,val),mymap);
sub1.Position=sub1.Position+[0 0 0.1 0]-[0.1 0 0 0];
axis equal
axis off
colormap(sub1,mymap)
caxis([0,6.11e-4]);
hCB1=colorbar('Fontsize',12);
if val~=1
    title(['T '  num2str(TT(val-1)) ' - '  num2str(TT(val)) ],'Fontsize',20,'Interpreter','latex')
else
    title('T:0','Fontsize',20,'Interpreter','latex')
end
sub2=subplot(1,2,2);            %grid of inputs De
PP=hexagon_grid(I,J,D3(:,val),mymap2);
colormap(sub2,mymap2)
caxis([0 1])
sub2.Position=sub2.Position+[0 0 0.1 0]-[0.05 0 0 0];
axis equal
axis off
hCB2=colorbar('Ticks',[0.25,0.75],'TickLabels',{'0','1'},'Fontsize',12,'TickLength',0);
title('Input De','Fontsize',20);
end
