# Supplementary material for: A Novel Hybrid Logic-ODE Modeling Approach to Overcome Knowledge Gaps
Source: Front Mol Biosci. 2021 Dec 20;8:760077. doi: 10.3389/fmolb.2021.760077 (PMC8721169; doi:10.3389/fmolb.2021.760077)
Supplement: Supplementary file 2 [file DataSheet2.ZIP › SelvaggioEtAl_supplementaryMaterial_S2/rule.m]

function [D1]=rule(N,V,V_2,V_3,r,Rule1,Rule2,Rule3,Rule12,Rule13,Rule23,Rule123,Reg,D_1,D_2,D_3)

%%Compute inputs, based on the chosen rule

%N number of cells
%r vector of binarized Delta values
%V matrix of first order neighbours
%V_2 matrix of 2nd order neighbours
%V_3 matrix of 3rd order neighbours
%Reg kind of rule
%Rule_i number of neighbours above threshold required in different types of
%rules
%D_i preallocated vectors

switch Reg
    
    case '1'                %only 6 first order neighbours
        
        for i=1:N
            sum=0;
            for u=1:6        
                if V(i,u)==0 %elements "0" in matrix V: with cylindrical BC 
                    continue %left and top cells have less than 6 neighbours
                end
                sum=sum+r(V(i,u)); %sum of binarised Delta values of the neighbour cells
            end
            D_1(i)=(sum>=Rule1);    %input received by cell i
        end
        
        D1=D_1;
        
    case '2'                   %only 12 second order neighbours
        
        for i=1:N
            sum2=0;
            for u=1:12        
                if V_2(i,u)==0 %elements "0" in matrix V_2: with cylindrical
                    continue   %BC some cells have less than 12 neighbours
                end
                sum2=sum2+r(V_2(i,u)); %sum of binarised Delta values of the neighbour cells
            end
            D_2(i)=(sum2>=Rule2);       %input received by cell i
        end
        
        D1=D_2;
        
    case '12'
        
        for i=1:N
            sum12=0;
            for u=1:12        
                if V_2(i,u)==0 %elements "0" in matrix V_2: with cylindrical
                    continue   %BC some cells have less than 12 neighbours
                end
                sum12=sum12+r(V_2(i,u)); %sum of binarized Delta values of the neighbour cells 
            end
            for u=1:6        
                if V(i,u)==0   %elements "0" in matrix V: with cylindrical
                    continue   %BC some cells have less than 6 neighbours
                end
                sum12=sum12+r(V(i,u));  %sum of binarized Delta values of the neighbour cells                  
            end
            D_2(i)=(sum12>=Rule12);      %input received by cell i  
        end
        
        D1=D_2;
        
    case '1&2'
        for i=1:N
            sum=0;
            for u=1:6        %pb con cond cilindriche perché ho 0
                if V(i,u)==0 %quindi salto quando trovo indice 0
                    continue
                end
                sum=sum+r(V(i,u)); %sum of binarized Delta values of the 1st neighbour cells 
            end
            D_1(i)=(sum>=Rule1);
        end
        for i=1:N
            sum2=0;
            for u=1:12        %pb con cond cilindriche perché ho 0
                if V_2(i,u)==0 %quindi salto quando trovo indice 0
                    continue
                end
                sum2=sum2+r(V_2(i,u)); %sum of binarized Delta values of the 2nd neighbour cells 
                
            end
            D_2(i)=(sum2>=Rule2);       %input received by cell i
        end

        D1=D_1&D_2;
        
    case '1&12'
        
        for i=1:N
            sum=0;
            sum12=0;
            for u=1:12        %pb con cond cilindriche perché ho 0
                if V_2(i,u)==0 %quindi salto quando trovo indice 0
                    continue
                end
                sum12=sum12+r(V_2(i,u)); %sum of binarized Delta values of 1st and 2nd neighbour cells 
                
            end
            for u=1:6        %pb con cond cilindriche perché ho 0
                if V(i,u)==0 %quindi salto quando trovo indice 0
                    continue
                end
                sum12=sum12+r(V(i,u)); %sum of binarized Delta values of 1st and 2nd neighbour cells 
                sum=sum+r(V(i,u));     %sum of binarized Delta values of 1st neighbour cells 
                
            end
            D_2(i)=(sum12>=Rule12);
            D_1(i)=(sum>=Rule1);
        end
        
        D1=D_1&D_2;                    %input received by cell i
       
    case '3'
        for i=1:N
            sum3=0;
            for u=1:18        %pb con cond cilindriche perché ho 0
                if V_3(i,u)==0 %quindi salto quando trovo indice 0
                    continue
                end
                sum3=sum3+r(V_3(i,u)); %sum of binarized Delta values of 3rd neighbour cells 
            end
            D_3(i)=(sum3>=Rule3);
        end
        D1=D_3;
        
    case '123'
        for i=1:N
            sum13=0;
            for u=1:18        %pb con cond cilindriche perché ho 0
                if V_3(i,u)==0 %quindi salto quando trovo indice 0
                    continue
                end
                sum13=sum13+r(V_3(i,u)); %sum of binarized Delta values of 3rd neighbour cells 
            end
            for u=1:12        %pb con cond cilindriche perché ho 0
                if V_2(i,u)==0 %quindi salto quando trovo indice 0
                    continue
                end
                sum13=sum13+r(V_2(i,u)); %sum of binarized Delta values of 3rd and 2nd neighbour cells
            end
            for u=1:6        %pb con cond cilindriche perché ho 0
                if V(i,u)==0 %quindi salto quando trovo indice 0
                    continue
                end
                sum13=sum13+r(V(i,u)); %sum of binarized Delta values of 1st, 2nd and 3rd neighbours
            end
            D_3(i)=(sum13>=Rule123);
        end
        D1=D_3;              %input received by cell i
        
    case '12&123'
        for i=1:N
            sum13=0;          %sum of binarized Delta values of 1st, 2nd and 3rd neighbours
            sum12=0;          %sum of binarized Delta values of 1st and 2nd neighbours
            for u=1:18        %pb con cond cilindriche perché ho 0
                if V_3(i,u)==0 %quindi salto quando trovo indice 0
                    continue
                end
                sum13=sum13+r(V_3(i,u));                 
            end
            for u=1:12        %pb con cond cilindriche perché ho 0
                if V_2(i,u)==0 %quindi salto quando trovo indice 0
                    continue
                end
                sum13=sum13+r(V_2(i,u)); %
                sum12=sum12+r(V_2(i,u)); %
                
            end
            for u=1:6        %pb con cond cilindriche perché ho 0
                if V(i,u)==0 %quindi salto quando trovo indice 0
                    continue
                end
                sum13=sum13+r(V(i,u)); %
                sum12=sum12+r(V(i,u));
                
            end
            D_3(i)=(sum13>=Rule123);
            D_2(i)=(sum12>=Rule12);
        end
        D1=D_3&D_2;          %input received by cell i
        
    case '1&123'
        for i=1:N
            sum13=0;          %sum of binarized Delta values of 1st, 2nd and 3rd neighbours
            sum=0;            %sum of binarized Delta values of 1st neighbours
            for u=1:18        %pb con cond cilindriche perché ho 0
                if V_3(i,u)==0 %quindi salto quando trovo indice 0
                    continue
                end
                sum13=sum13+r(V_3(i,u)); %
            end
            for u=1:12        %pb con cond cilindriche perché ho 0
                if V_2(i,u)==0 %quindi salto quando trovo indice 0
                    continue
                end
                sum13=sum13+r(V_2(i,u)); %
            end
            for u=1:6        %pb con cond cilindriche perché ho 0
                if V(i,u)==0 %quindi salto quando trovo indice 0
                    continue
                end
                sum13=sum13+r(V(i,u)); %
                sum=sum+r(V(i,u));
            end
            D_3(i)=(sum13>=Rule123);
            D_1(i)=(sum>=Rule1);
        end
        D1=D_3&D_1;           %input received by cell i
        
    case '1&12&123'
        for i=1:N
            sum13=0;           %sum of binarized Delta values of 1st, 2nd and 3rd neighbours
            sum12=0;           %sum of binarized Delta values of 1st and 2nd neighbours
            sum=0;             %sum of binarized Delta values of 1st neighbours
            for u=1:18        %pb con cond cilindriche perché ho 0
                if V_3(i,u)==0 %quindi salto quando trovo indice 0
                    continue
                end
                sum13=sum13+r(V_3(i,u)); %
                
            end
            for u=1:12        %pb con cond cilindriche perché ho 0
                if V_2(i,u)==0 %quindi salto quando trovo indice 0
                    continue
                end
                sum13=sum13+r(V_2(i,u)); %
                sum12=sum12+r(V_2(i,u));
                
            end
            for u=1:6        %pb con cond cilindriche perché ho 0
                if V(i,u)==0 %quindi salto quando trovo indice 0
                    continue
                end
                sum13=sum13+r(V(i,u)); %
                sum12=sum12+r(V(i,u));
                sum=sum+r(V(i,u));
            end
            D_3(i)=(sum13>=Rule123);
            D_2(i)=(sum12>=Rule12);
            D_1(i)=(sum>=Rule1);
        end
        D1=D_3&D_2&D_1;        %input received by cell i
        
    case '1&2&3'
        for i=1:N
            sum=0;
            for u=1:6        %pb con cond cilindriche perché ho 0
                if V(i,u)==0 %quindi salto quando trovo indice 0
                    continue
                end
                sum=sum+r(V(i,u)); %sum of binarized Delta values of 1st neighbours
            end
            D_1(i)=(sum>=Rule1);
        end
        for i=1:N
            sum2=0;
            for u=1:12        %pb con cond cilindriche perché ho 0
                if V_2(i,u)==0 %quindi salto quando trovo indice 0
                    continue
                end
                sum2=sum2+r(V_2(i,u)); %sum of binarized Delta values of 2nd neighbours
            end
            D_2(i)=(sum2>=Rule2);
        end
        for i=1:N
            sum3=0;
            for u=1:18        %pb con cond cilindriche perché ho 0
                if V_3(i,u)==0 %quindi salto quando trovo indice 0
                    continue
                end
                sum3=sum3+r(V_3(i,u)); %sum of binarized Delta values of 3rd neighbours
            end
            D_3(i)=(sum3>=Rule3);
        end
        D1=D_3&D_1&D_2;        %input received by cell i
        
    case '1&3'
        for i=1:N
            sum=0;
            for u=1:6        %pb con cond cilindriche perché ho 0
                if V(i,u)==0 %quindi salto quando trovo indice 0
                    continue
                end
                sum=sum+r(V(i,u)); %sum of binarized Delta values of 1st neighbours
            end
            D_1(i)=(sum>=Rule1);
        end
        
        for i=1:N
            sum3=0;
            for u=1:18        %pb con cond cilindriche perché ho 0
                if V_3(i,u)==0 %quindi salto quando trovo indice 0
                    continue
                end
                sum3=sum3+r(V_3(i,u)); %sum of binarized Delta values of 3rd neighbours
            end
            D_3(i)=(sum3>=Rule3);
        end
        D1=D_3&D_1;           %input received by cell i
        
end
