# Supplementary material for: A Novel Hybrid Logic-ODE Modeling Approach to Overcome Knowledge Gaps
Source: Front Mol Biosci. 2021 Dec 20;8:760077. doi: 10.3389/fmolb.2021.760077 (PMC8721169; doi:10.3389/fmolb.2021.760077)
Supplement: Supplementary file 2 [file DataSheet2.ZIP › SelvaggioEtAl_supplementaryMaterial_S2/vicini.m]

function A=vicini(I,J,BC)
%%Returns a matrix which indicates the contact neighbours of every cell in
%%the grid

% I number of rows (it has to be >1)
% J number of columns (it has to be >1)
% BC type of boundary condition (cylindrical or thoroidal)
N=I*J; %number of cells
A=zeros(N,6); 
% matrix A N*6: in every row i (from 1 to N) there will be the 6 contact neighbours of cell i
% cells are numerated from 1 to N, from top left to bottom right,
% horizontaly and then vertically
%Es: N=2*3--> 1 2 3   
%              4 5 6
% Rows staggered: [1] [2] [3]
%                   [4] [5] [6]
n=(I-1)*J; %right extremity of second to last row
LD=n+1;    %corner at left bottom

%Compute firstly neighbours if inner cells (no edges and corners)
if mod(I,2)==0 %I even
    
    for k=1:I/2-1 %coefficient k, rows
        %not considering first and last rows
        for i=2*k*J+2:J*(2*k+1)-1 %odd rows
            A(i,:)=[i+1 i+J i+J-1 i-1 i-J-1 i-J];
        end
        for i=(2*k-1)*J+2:J*(2*k)-1 %even rows
            A(i,:)=[i+1 i+J+1 i+J i-1 i-J i-J+1];
        end
    end
    
else %I odd
    
    for k=1:(I-1)/2-1
        for i=2*k*J+2:J*(2*k+1)-1 %odd rows
            A(i,:)=[i+1 i+J i+J-1 i-1 i-J-1 i-J];
        end
        for i=(2*k-1)*J+2:J*(2*k)-1 %even rows
            A(i,:)=[i+1 i+J+1 i+J i-1 i-J i-J+1];
        end
    end
    k=(I-1)/2; %when I is odd there is one more inner even row
    for i=(2*k-1)*J+2:J*(2*k)-1 %last inner even row
        A(i,:)=[i+1 i+J+1 i+J i-1 i-J i-J+1];
    end
    
end

%borders

switch BC
    case 'Periodic'    %toroidal
        if mod(I,2)==0 %I even
            
            %4 corners
            A(1,:)=[2 J+1 2*J J N LD]; %see example sheme
            A(N,:)=[LD 1 J N-1 n (I-2)*J+1];
            A(J,:)=[1 2*J 2*J-1 J-1 N-1 N];
            A(LD,:)=[LD+1 2 1 N LD-J LD-J+1];
            
            %edges
            for i=2:J-1 %first row without extremeties
                A(i,:)=[i+1 i+J i+J-1 i-1 n+i-1 n+i];
            end
            for i=(I-1)*J+2:N-1 %last row without extremities
                A(i,:)=[ i+1 i-n+1 i-n i-1 i-J i-J+1];
            end
            
            %left and right edges change between even and odd rows (2J
            %variation)
            for i=J+1:2*J:(I-3)*J+1 %left edge of even rows
                A(i,:)=[i+1 i+J+1 i+J i+J-1 i-J i-J+1];
            end
            for i=2*J+1:2*J:(I-2)*J+1 %left edge of odd rows
                A(i,:)=[i+1 i+J i-1+2*J i+J-1 i-1 i-J];
            end
            for i=2*J:2*J:(I-2)*J %right edge of even rows
                A(i,:)=[i-J+1 i+1 i+J i-1 i-J i+1-2*J];
            end
            for i=3*J:2*J:n %right edge of odd rows
                A(i,:)=[i-J+1 i+J i+J-1 i-1 i-J-1 i-J];
            end
            
        else %I odd
            
%              [][][] ()()()
%             ()()() [][][] ()()()
%              ()()() [][][] ()()()
%             ()()() [][][] ()()()
%                   ()()() [][][]
            %corners
            A(1,:)=[2 J+1 2*J J N LD];
            A(N,:)=[LD 1 J N-1 n-1 n];
            A(J,:)=[1 2*J 2*J-1 J-1 N-1 N];
            A(LD,:)=[LD+1 2 1 N LD-1 LD-J];
            
            %edges
            for i=2:J-1 %first row (without extremities)
                A(i,:)=[i+1 i+J i+J-1 i-1 n+i-1 n+i];
            end
            for i=(I-1)*J+2:N-1 %last row (without extremities)
                A(i,:)=[ i+1 i-n+1 i-n i-1 i-J-1 i-J]; %diff from I even
            end
            
            %left and right edges change between even and odd rows (2J
            %incrementation)
            for i=J+1:2*J:(I-2)*J+1 %left border of even rows
                A(i,:)=[i+1 i+J+1 i+J i+J-1 i-J i-J+1];
            end
            for i=2*J+1:2*J:(I-3)*J+1 %left border of odd rows
                A(i,:)=[i+1 i+J i-1+2*J i+J-1 i-1 i-J];
            end
            for i=2*J:2*J:n %right border of even rows
                A(i,:)=[i-J+1 i+1 i+J i-1 i-J i+1-2*J];
            end
            for i=3*J:2*J:(I-2)*J %right border of odd rows
                A(i,:)=[i-J+1 i+J i+J-1 i-1 i-J-1 i-J];
            end
            
        end
        
    case 'Cylindric'
        
        if mod(I,2)==0  %I even
            
            %cells in first and last row  have only 4 neighbours
            %5th and 6th neighbours: 0
            
            %corners
            A(1,:)=[2 J+1 2*J J 0 0]; %add 0 because there are only 4 neighbours
            A(N,:)=[LD N-1 n (I-2)*J+1 0 0];
            A(J,:)=[1 2*J 2*J-1 J-1 0 0]; 
            A(LD,:)=[LD+1 N LD-J LD-J+1 0 0];
            
            %edges
            for i=2:J-1 %first row (without extremities)
                A(i,:)=[i+1 i+J i+J-1 i-1 0 0];
            end
            for i=(I-1)*J+2:N-1 %last row (without extremities)
                A(i,:)=[ i+1 i-1 i-J i-J+1 0 0];
            end
            
            %left and right edges change between even and odd rows (2J
            %variation)
            for i=J+1:2*J:(I-3)*J+1 %left border of even rows
                A(i,:)=[i+1 i+J+1 i+J i+J-1 i-J i-J+1];
            end
            for i=2*J+1:2*J:(I-2)*J+1 %left border of odd rows
                A(i,:)=[i+1 i+J i-1+2*J i+J-1 i-1 i-J];
            end
            for i=2*J:2*J:(I-2)*J %right border of even rows
                A(i,:)=[i-J+1 i+1 i+J i-1 i-J i+1-2*J];
            end
            for i=3*J:2*J:n %right border of odd rows
                A(i,:)=[i-J+1 i+J i+J-1 i-1 i-J-1 i-J];
            end
            
        else     %I odd
            
            %corners
            A(1,:)=[2 J+1 2*J J 0 0];
            A(N,:)=[LD N-1 n-1 n 0 0];
            A(J,:)=[1 2*J 2*J-1 J-1 0 0];
            A(LD,:)=[LD+1 N LD-1 LD-J 0 0];
            
            %edges
            for i=2:J-1 %first row (without extremities)
                A(i,:)=[i+1 i+J i+J-1 i-1 0 0];
            end
            for i=(I-1)*J+2:N-1 %last row (without extremities)
                A(i,:)=[ i+1 i-1 i-J-1 i-J 0 0]; 
            end
            
            for i=J+1:2*J:(I-2)*J+1 %left border of even rows
                A(i,:)=[i+1 i+J+1 i+J i+J-1 i-J i-J+1];
            end
            for i=2*J+1:2*J:(I-3)*J+1 %left border of odd rows
                A(i,:)=[i+1 i+J i-1+2*J i+J-1 i-1 i-J];
            end
            for i=2*J:2*J:n %right border of even rows
                A(i,:)=[i-J+1 i+1 i+J i-1 i-J i+1-2*J];
            end
            for i=3*J:2*J:(I-2)*J %right border of odd rows
                A(i,:)=[i-J+1 i+J i+J-1 i-1 i-J-1 i-J];
            end
            
        end
        
end

end
