# Supplementary material for: A Novel Hybrid Logic-ODE Modeling Approach to Overcome Knowledge Gaps
Source: Front Mol Biosci. 2021 Dec 20;8:760077. doi: 10.3389/fmolb.2021.760077 (PMC8721169; doi:10.3389/fmolb.2021.760077)
Supplement: Supplementary file 2 [file DataSheet2.ZIP › SelvaggioEtAl_supplementaryMaterial_S2/vicini_2.m]

function A=vicini_2(V)

%%Second circle of neighbours
%%I,J has to be >4 (because repetead neighbours would be counted only once)

[N,b]=size(V); %V is the matrix of first order neighbours

A=zeros(N,12); 
%A will be the matrix of neighbours N*12
%In every row i (from 1 to N) there will be the 12 second order neighbours  
%of cell i
% cells are numerated from 1 to N, from top left to bottom right,
% horizontaly and then vertically as in function vicini
%Es: N=2*3--> 1 2 3   
%              4 5 6
%Rows are staggered: [1] [2] [3]
%                   [4] [5] [6]

B=zeros(N,36);  %matrix of neighbours of neighbours: in row i there will be
                %in order all the the contact neighbours of the 6 contact 
                %neighbours of cell i: 6x6
C=zeros(N,19);  %B without repeated elements: 12 2nd neighbours + 6 contact 
                %neighbours + cell i

for k=1:N
    for i=1:6
        a=V(k,i);
        if a==0 %skip when find 0
            continue
        end
        B(k,1+(i-1)*6:i*6)=V(a,:); %add to row k the neighbours (rows of V) 
                                   %of neighbours (elements of V) of cell k
    end
end

for k=1:N
    u1=unique(B(k,:),'stable'); %remove repeated elements in the same row, 
    C(k,1:length(u1))=u1;       %maintaining the same order
                                %BC toroidal: 19 el. (12 v2 + 6 v1 + v0=a)
                                %BC cilyndrical: 0 when there are less 
                                %than 18 neighbours
end

for k=1:N
    j=1;
    for i=1:19
        if C(k,i)~=0
            if C(k,i)~=V(k,1)
                if C(k,i)~=V(k,2)
                    if C(k,i)~=V(k,3)
                        if C(k,i)~=V(k,4)
                            if C(k,i)~=V(k,5)
                                if C(k,i)~=V(k,6)
                                    if C(k,i)~=k
                                        A(k,j)=C(k,i); 
                                        %Element of C put in A only if it 
                                        %is not equal to one of the 6 1st 
                                        %order neighbours and not equal to 
                                        %cell k %itself
                                        j=j+1; %counter
                                    end
                                end
                            end
                        end
                    end
                end
            end
        end
    end
end

end
