# Supplementary material for: A Novel Hybrid Logic-ODE Modeling Approach to Overcome Knowledge Gaps
Source: Front Mol Biosci. 2021 Dec 20;8:760077. doi: 10.3389/fmolb.2021.760077 (PMC8721169; doi:10.3389/fmolb.2021.760077)
Supplement: Supplementary file 2 [file DataSheet2.ZIP › SelvaggioEtAl_supplementaryMaterial_S2/vicini_3.m]

function A=vicini_3(V1,V2)

%%Second circle of neighbours
%%I,J has to be >6 (because repetead neighbours would be counted only once)

[N,b]=size(V1); %V1 matrix of first order neighbours
                %V2 matrix of second order neighbours

A=zeros(N,18);
%A will be the matrix of 3rd order neighbours N*18
%In every row i (from 1 to N) there will be the 18 third order neighbours  
%of cell i
% cells are numerated from 1 to N, from top left to bottom right,
% horizontaly and then vertically as in function vicini
%Es: N=2*3--> 1 2 3   
%              4 5 6
%Rows are staggered: [1] [2] [3]
%                   [4] [5] [6]


B=zeros(N,72);  %contact neighbours of second order neighbours: 6x12=72
C=zeros(N,36);  %removing repeated elements: 18 v3 + 12 v2 + 6 v1

for k=1:N
    for i=1:12  %vicini secondi
        a=V2(k,i);
        if a==0 %quindi salto quando trovo indice 0 (che poi sono cmq gli ultimi gli 0)
            continue
        end
        B(k,1+(i-1)*6:i*6)=V1(a,:); %add 6 contact neigbours (row of V1) 
                                    %of the 12 2nd neighbours (elements of V2)
    end
end

for k=1:N
    u1=unique(B(k,:),'stable'); %remove repeated elements in the same row,
    C(k,1:length(u1))=u1;       %maintaining the same order
                                %BC cilyndrical: 0 when there are less neighbours
end

for k=1:N
    j=1;
    for i=1:36
        
        f2=find(C(k,i)==V2(k,:),1);
        f1=find(C(k,i)==V1(k,:),1);
        if (C(k,i)~=0)&&(isempty(f1))&&(isempty(f2))
            
                                        A(k,j)=C(k,i); 
                                        %Element of C put in A only if it 
                                        %is not equal to one of the 6 1st 
                                        %or 2nd order neighbours and not 
                                        %equal to cell k %itself
                                        
                                        j=j+1; %counter
        end
    end
end

end
